# Supplementary material for: Investigation of Tannic Acid Crosslinked PVA/PEI-Based Hydrogels as Potential Wound Dressings with Self-Healing and High Antibacterial Properties
Source: Gels. 2024 Oct 23;10(11):682. doi: 10.3390/gels10110682 (PMC11593458; doi:10.3390/gels10110682)
Supplement: Supplementary file 1 [file gels-10-00682-s001.zip]

Archive with 1 entries (1 files):
- gels-3225004-supplementary.pdf
